# Supplementary material for: Extraordinary Nanocrystalline Pb Whisker Growth from Bi-Mg-Pb Pools in Aluminum Alloy 6026 Moderated through Oriented Attachment
Source: Nanomaterials (Basel). 2021 Jul 16;11(7):1842. doi: 10.3390/nano11071842 (PMC8308324; doi:10.3390/nano11071842)
Supplement: Supplementary file 1 [file nanomaterials-11-01842-s001.zip]

Archive with 1 entries (1 files):
- nanomaterials-1244627-supplementary.pdf
